# Supplementary material for: Personalized Human Astrocyte‐Derived Region‐Specific Forebrain Organoids Recapitulate Endogenous Pathological Features of Focal Cortical Dysplasia
Source: Adv Sci (Weinh). 2024 Dec 31;12(8):2409774. doi: 10.1002/advs.202409774 (PMC11848560; doi:10.1002/advs.202409774)
Supplement: Supplementary file 2 — Supplemental Table 1 [file ADVS-12-2409774-s009.xlsx]

## Sheet: Sheet1
	Table1: Antibodies list
	Antibodies	Source	Cat.No
	anti-CTIP2, rat, 1:500	Abcam	ab18465
	anti-BRN2, rabbit, 1:1000	GeneTex	GTX114650
	anti-TBR1, rabbit, 1:1000	Abcam	ab31940
	anti-PAX6, mouse, 1:500	BD Pharmingen	561664
	anti-NEUN, rabbit, 1:500	Proteintech	26975-1-AP
	anti-PS6, rabbit, 1:800	Cell Signaling Technology	5364
	anti-GFAP, mouse, 1:500	Millipore	MAB360
	anti-MAP2, rabbit, 1:1000	Cell Signaling Technology	4542S
	anti-MAP2, mouse, 1:1000	Sigma	M4403
	anti-NKX2-1, rabbit, 1:500	Abcam	ab227652
	anti-TBX5, rabbit, 1:500	Sigma	HPA008786
	anti-MYL7, rabbit, 1:200	Proteintech	17283-1-AP
	anti-cTnT, mouse,1:100	Thermo	MA5-12960
	anti-S100b,rabbit, 1:200	Abcam	ab52642
	anti-OCT4, mouse,1:2000	BD Pharmingen	561465
	anti-SOX2, mouse, 1:50	BD Pharmingen	561469
	anti-SSEA4, mouse,1:100	Millipore	3094649
	anti-TRA-1-60, mouse,1:100	Millipore	2906382
	Goat anti-Mouse IgG, 488, 1:1000	Invitrogen	A11001
	Goat anti-Mouse IgG, 594, 1:1000	Invitrogen	A11005
	Goat anti-Rabbit IgG, 594, 1:1000	Invitrogen	A11012
	Donkey anti-rat IgG, 488, 1:1000	Invitrogen	A21280
